# Supplementary material for: Photobiomodulation Acutely Augments Resting Metabolism in Women with Obesity
Source: Nutrients. 2025 Oct 25;17(21):3357. doi: 10.3390/nu17213357 (PMC12608151; doi:10.3390/nu17213357)
Supplement: Supplementary file 1 [file nutrients-17-03357-s001.zip]

Archive with 3 entries (3 files):
- Nutrients_Supplementary figures 1,2_rev.pdf
- Supplementary Table S1.pdf
- Supplementary_Table_S2_Dietary_Composition.pdf
